# Supplementary material for: Synthesis and Comparison of the Flame-Retardant Properties of Phosphorylated-Coumarins and Phosphorylated-Isophosphinolines
Source: Molecules. 2025 Sep 12;30(18):3717. doi: 10.3390/molecules30183717 (PMC12472271; doi:10.3390/molecules30183717)
Supplement: Supplementary file 1 [file molecules-30-03717-s001.zip]

Archive with 1 entries (1 files):
- molecules-3810346-supplementary.pdf
